# Supplementary material for: Integrative analysis reveals novel associations between DNA methylation and the serum metabolome of adolescents with type 2 diabetes: A cross-sectional study
Source: Front Endocrinol (Lausanne). 2022 Oct 10;13:934706. doi: 10.3389/fendo.2022.934706 (PMC9593237; doi:10.3389/fendo.2022.934706)
Supplement: Supplementary Table 1 — Significant DMRs/peaks file. The table contains all the significant DMRs/peaks obtained in the DNA methylation analysis. The file contains the genomic location of each peak followed by the significance level. [file Table_1.xlsx]

## Sheet: Significant_peaks
Peaks	logFC	logCPM	LR	PValue	FDR
chr2:232495543-232495943	-1.75375	1.53259	34.6029	4.04294e-09	0.000911031
chr17:79098052-79098777	-1.61299	1.35495	34.2005	4.97163e-09	0.000911031
chr8:58171744-58172144	-2.3606	0.305265	33.5654	6.89083e-09	0.00100478
chr19:7605992-7606392	-2.09706	0.728508	33.2212	8.22483e-09	0.00100478
chr18:77499277-77499677	-1.26259	2.06981	32.5109	1.18525e-08	0.0012411
chr11:61511081-61511481	-2.27384	0.379493	31.2354	2.28557e-08	0.00190884
chr6:31599443-31599843	-1.64916	1.17437	31.1866	2.34379e-08	0.00190884
chr1:2124806-2125553	-1.57577	1.45429	30.7653	2.912e-08	0.00213445
chr2:123186893-123187293	-3.62818	-0.0926977	30.5477	3.25752e-08	0.00217065
chr2:47661174-47661574	-3.28238	-0.284871	30.0191	4.27822e-08	0.00261322
chr17:39974161-39974561	-1.48914	1.31043	29.8359	4.70204e-08	0.00265117
chr13:47111341-47111741	3.40258	2.44138	29.5415	5.47334e-08	0.00286562
chr22:50870935-50871335	-1.5762	1.14789	29.3956	5.90124e-08	0.00288368
chr17:79220599-79220999	-1.68931	1.15595	29.0742	6.96588e-08	0.00319117
chr4:8153828-8154228	-1.33944	1.64	28.9131	7.56995e-08	0.00326391
chr1:11919744-11920144	3.98311	-0.122732	28.6182	8.81503e-08	0.0035896
chr7:1580103-1580503	-1.57221	1.3831	28.227	1.07889e-07	0.00416214
chr4:190943560-190943960	-1.78137	0.912043	27.467	1.59795e-07	0.00585636
chr6:17108382-17108782	-2.46939	0.682909	27.1303	1.90195e-07	0.00620423
chr13:21760682-21761082	-3.11607	-0.503723	27.1231	1.909e-07	0.00620423
chr11:823636-824345	-2.14786	0.614384	27.0852	1.9468e-07	0.00620423
chr2:111631657-111632057	-2.09221	0.387731	26.925	2.11504e-07	0.00645954
chr1:162716011-162716411	-2.25203	0.120411	26.5946	2.50944e-07	0.00735752
chr9:4351879-4352279	-3.77826	0.0678866	26.4852	2.6557e-07	0.00748686
chr19:2790706-2791106	-1.34416	1.72594	26.221	3.04489e-07	0.00761626
chr4:112009427-112009827	-3.53681	-0.00728467	26.1344	3.18458e-07	0.00761626
chr8:61300166-61300566	-3.66632	-0.285443	26.1115	3.22264e-07	0.00761626
chr21:15135810-15136210	-2.52616	-0.160562	25.9499	3.50392e-07	0.00761626
chr17:75767261-75767661	-1.34757	1.39753	25.9181	3.56212e-07	0.00761626
chr19:1156588-1156988	-1.44106	1.58581	25.8884	3.61736e-07	0.00761626
chr12:117891307-117891707	-2.19812	0.423907	25.8754	3.64172e-07	0.00761626
chr5:108283692-108284092	-2.8362	0.452106	25.732	3.92262e-07	0.00761626
chr8:14680153-14680553	-2.8645	0.0301511	25.7095	3.96872e-07	0.00761626
chr11:67191345-67191745	-1.49781	1.31806	25.6927	4.00346e-07	0.00761626
chr7:143208806-143209206	-1.62803	1.01999	25.6594	4.07298e-07	0.00761626
chr7:99140868-99141268	-1.42115	1.23629	25.6233	4.14996e-07	0.00761626
chr22:51159613-51160013	-2.23814	0.218866	25.6033	4.19313e-07	0.00761626
chr13:103307395-103307795	-3.26197	0.0134932	25.5934	4.21471e-07	0.00761626
chr2:5276753-5277153	-4.23208	-0.201856	25.5727	4.26021e-07	0.00761626
chr2:72740074-72740474	-2.38309	0.437645	25.4579	4.52147e-07	0.00772286
chr22:22478322-22478722	-1.29431	1.62338	25.4114	4.63176e-07	0.00772286
chr17:79782003-79782403	-1.86545	0.762863	25.4097	4.63593e-07	0.00772286
chr19:1949386-1949786	-1.19598	1.87617	25.3393	4.80821e-07	0.00783186
chr19:35757516-35757916	-1.35241	1.40764	25.2746	4.97222e-07	0.00792295
chr12:105249032-105249432	-3.37879	0.215043	25.221	5.11226e-07	0.00797278
chr5:173563731-173564131	-1.90341	0.651672	25.1707	5.24733e-07	0.0079986
chr14:55426907-55427307	-1.78369	1.50413	25.104	5.43208e-07	0.0079986
chr15:30100375-30100775	-2.91148	0.172838	25.0954	5.45619e-07	0.0079986
chr10:44164107-44164507	-1.57507	1.64544	25.0032	5.72365e-07	0.0081501
chr4:146760922-146761322	-3.62117	-0.12508	24.9836	5.78191e-07	0.0081501
chr9:139835090-139835490	-1.61204	1.07619	24.9103	6.00607e-07	0.00830632
chr20:21339196-21339596	-2.9583	0.302858	24.8567	6.1754e-07	0.00838236
chr9:88439167-88439567	-2.09263	1.93329	24.6741	6.78907e-07	0.00885917
chr4:100441295-100441695	3.4598	-0.139104	24.665	6.82131e-07	0.00885917
chr3:177265489-177265889	2.50868	0.849438	24.6459	6.88927e-07	0.00885917
chr1:91547676-91548076	2.83025	0.257876	24.4681	7.55488e-07	0.00954759
chr15:20076237-20076637	-2.13414	0.241391	24.4202	7.74514e-07	0.00962215
chr7:125305550-125305950	-2.99083	0.0745592	24.2173	8.6054e-07	0.0104093
chr12:75520558-75520958	-3.45257	0.075672	24.2045	8.66278e-07	0.0104093
chr7:112532755-112533155	-2.34814	0.356496	24.1237	9.03435e-07	0.0106807
chr8:17730240-17730640	-3.77809	-0.233984	24.0028	9.61964e-07	0.0109145
chr22:32518899-32519299	-1.74522	1.14967	23.9728	9.77069e-07	0.0109145
chr8:1777214-1777614	-1.67973	1.38915	23.9194	1.00457e-06	0.0109145
chr5:140167607-140168007	-2.95119	-0.148931	23.9119	1.00848e-06	0.0109145
chr2:41767965-41768365	-6.14614	-0.64034	23.9091	1.00994e-06	0.0109145
chr16:4736130-4736530	-1.40141	1.39934	23.9041	1.01256e-06	0.0109145
chr22:20229792-20230582	-1.42985	1.26423	23.8025	1.06746e-06	0.0113396
chr20:56075920-56076320	-1.07672	1.97201	23.7587	1.09199e-06	0.0114345
chr8:28932655-28933055	-1.46125	1.08382	23.6198	1.17371e-06	0.012117
chr1:67857380-67857780	-2.06173	0.389747	23.5799	1.19835e-06	0.0121996
chr16:33817267-33817667	-3.36483	-0.944386	23.4426	1.28695e-06	0.0123723
chr12:124799726-124800126	-1.11262	1.89304	23.4297	1.29563e-06	0.0123723
chr9:131822488-131822888	-1.43057	1.73839	23.4252	1.29863e-06	0.0123723
chr19:5694290-5694690	-1.76275	0.971497	23.4252	1.29865e-06	0.0123723
chr20:39990179-39990942	-1.33279	1.78742	23.4236	1.29971e-06	0.0123723
chr2:241512174-241512574	-1.3403	1.28546	23.3391	1.35811e-06	0.0126531
chr19:11642058-11642458	-1.86843	2.78149	23.2785	1.4016e-06	0.0126531
chr16:6618648-6619048	2.86041	0.218246	23.2588	1.41599e-06	0.0126531
chr15:31205337-31205737	-1.76758	0.988219	23.2164	1.44755e-06	0.0126531
chr8:4979874-4980274	-1.03911	2.47886	23.1844	1.47189e-06	0.0126531
chr13:21349929-21350329	4.54802	-0.541746	23.1674	1.48496e-06	0.0126531
chr12:118396392-118396792	3.9137	-0.234326	23.1631	1.48823e-06	0.0126531
chr5:102599382-102599782	-3.08614	0.102768	23.1493	1.49894e-06	0.0126531
chr2:197866188-197866588	-2.21589	0.93079	23.1397	1.50647e-06	0.0126531
chr8:86567870-86568270	-2.25966	0.576316	23.1237	1.51904e-06	0.0126531
chr1:32221875-32222275	-1.77226	0.621304	23.1237	1.5191e-06	0.0126531
chr17:48613911-48614311	-1.27563	1.73767	23.0692	1.56271e-06	0.0128701
chr12:6166288-6166688	-1.60122	0.988391	23.0405	1.58623e-06	0.0129187
chr20:14781136-14781536	-2.12838	0.8278	22.8887	1.71661e-06	0.0137301
chr11:65116823-65117223	4.70195	-0.574231	22.8812	1.72333e-06	0.0137301
chr16:73685282-73685682	-1.70613	0.782946	22.8453	1.75577e-06	0.0138382
chr19:14273392-14273792	-1.14794	1.98236	22.818	1.78088e-06	0.0138868
chr2:25533361-25533761	-1.31869	1.48376	22.7308	1.86361e-06	0.0143789
chr16:11588262-11588662	-1.64197	0.893029	22.6955	1.8981e-06	0.0144925
chr14:58607383-58607783	3.6664	-0.336135	22.6497	1.94391e-06	0.0144956
chr4:6612612-6613012	-1.39267	1.39434	22.6461	1.9476e-06	0.0144956
chr19:11319257-11319657	-1.68213	0.693359	22.636	1.95784e-06	0.0144956
chr2:175969355-175969755	-2.67955	0.33254	22.3982	2.21576e-06	0.0162412
chr1:182186257-182186657	-3.11605	0.00563532	22.2611	2.37981e-06	0.017201
chr17:51279053-51279453	-2.6774	-0.0249234	22.25	2.39365e-06	0.017201
chr22:23458214-23458614	-1.63011	1.08424	22.2124	2.44092e-06	0.0173704
chr2:142495994-142496394	-3.21629	0.48166	22.1708	2.49437e-06	0.0175801
chr4:6621708-6622108	-1.44914	1.12475	22.1111	2.57311e-06	0.0179224
chr20:23967003-23967403	-3.03528	-0.773119	22.0954	2.59426e-06	0.0179224
chr2:175361048-175361448	3.7167	-0.0513927	22.0792	2.61629e-06	0.0179224
chr3:41796438-41796838	-3.22642	-0.0286324	22.0279	2.68712e-06	0.0181959
chr6:168813956-168814356	-1.515	1.27826	22.0115	2.71028e-06	0.0181959
chr14:105603133-105603533	-1.5204	1.22761	21.9869	2.74512e-06	0.0181959
chr13:73243546-73243946	-2.25474	0.317466	21.9754	2.76161e-06	0.0181959
chr8:15159707-15160107	2.18765	0.884192	21.9625	2.78034e-06	0.0181959
chr12:122247556-122247956	-1.54544	0.988179	21.9325	2.82403e-06	0.0183183
chr3:119634772-119635172	-3.04418	-0.032203	21.8867	2.89233e-06	0.0185968
chr20:49225017-49225417	-1.6626	0.94159	21.8662	2.92342e-06	0.0186332
chr1:55077172-55077572	-1.8412	0.680247	21.8461	2.9542e-06	0.0186671
chr6:125428295-125428695	-3.29273	0.00953985	21.8216	2.99206e-06	0.0187447
chr1:120516198-120516598	-2.19264	0.602964	21.7512	3.10398e-06	0.0192811
chr22:51064477-51064877	-1.77939	0.809108	21.684	3.21463e-06	0.0197998
chr17:1028411-1028811	-1.45996	1.20576	21.668	3.24151e-06	0.0197998
chr17:67222325-67222725	-2.62921	0.180401	21.6021	3.35484e-06	0.0201988
chr1:241259571-241259971	-2.24892	0.289681	21.5833	3.38786e-06	0.0201988
chr8:989889-990289	-1.48836	1.10158	21.5824	3.3895e-06	0.0201988
chr20:26188838-26189238	-3.02512	1.33756	21.5564	3.4358e-06	0.0202191
chr21:40006704-40007104	-3.02765	-0.113435	21.5458	3.45478e-06	0.0202191
chr1:44084847-44085247	-1.4395	1.1436	21.522	3.4979e-06	0.0202191
chr3:116173894-116174294	2.57955	0.467053	21.519	3.50338e-06	0.0202191
chr8:122808753-122809153	-2.50169	0.418469	21.504	3.53084e-06	0.0202191
chr2:48622352-48622752	2.62586	0.571373	21.4548	3.62263e-06	0.020584
chr8:107932564-107932964	-3.00781	0.0837651	21.3721	3.78239e-06	0.0213264
chr8:125022553-125022953	-2.68713	0.131272	21.3304	3.86544e-06	0.0215192
chr2:79185223-79185623	-3.25137	-0.0364325	21.2834	3.96149e-06	0.0215192
chr1:25250124-25250524	-1.34799	1.2309	21.2787	3.97114e-06	0.0215192
chr2:131823800-131824200	3.13922	0.0106563	21.2643	4.00124e-06	0.0215192
chr17:18111325-18111725	-1.1054	1.80373	21.2625	4.0049e-06	0.0215192
chr1:46945441-46945841	-2.02222	0.193704	21.2304	4.07244e-06	0.0215192
chr8:22412013-22412413	-1.56322	1.08631	21.2049	4.1271e-06	0.0215192
chr10:12008995-12009395	-3.56045	0.0986891	21.1886	4.16227e-06	0.0215192
chr11:67810920-67811320	-1.68676	0.713189	21.1881	4.16347e-06	0.0215192
chr13:110132221-110132621	-2.20228	0.748544	21.1813	4.17832e-06	0.0215192
chr11:2592266-2592666	-1.6554	1.03123	21.1784	4.18449e-06	0.0215192
chr16:85551170-85551570	-1.39644	1.07473	21.1755	4.19079e-06	0.0215192
chr15:44558498-44558898	3.37966	-0.0217994	21.1703	4.20233e-06	0.0215192
chr19:1556962-1557362	-1.16602	1.8139	21.1319	4.28721e-06	0.0215953
chr17:18060368-18060768	-1.54465	0.781573	21.1219	4.30982e-06	0.0215953
chr9:93922526-93922926	-1.68542	0.603863	21.1019	4.35504e-06	0.0215953
chr5:38486726-38487126	-2.43129	0.242009	21.0817	4.40116e-06	0.0215953
chr9:384455-384855	2.81657	0.0786732	21.0752	4.41614e-06	0.0215953
chr20:25255551-25255951	-1.38718	1.43051	21.0738	4.41933e-06	0.0215953
chr2:182281914-182282314	-3.39528	-0.31381	21.0176	4.5509e-06	0.022091
chr6:109000237-109000637	3.34667	0.120195	20.993	4.60959e-06	0.0222287
chr3:68345157-68345557	-3.22485	0.073812	20.9801	4.64084e-06	0.0222331
chr16:29263230-29263630	-2.04571	0.44684	20.9646	4.67838e-06	0.0222674
chr4:114426814-114427214	-2.94988	0.177342	20.9335	4.75494e-06	0.0224858
chr4:15585113-15585513	3.14651	-0.153304	20.8616	4.93681e-06	0.0231962
chr1:2141479-2141879	-1.41554	0.950696	20.835	5.00585e-06	0.0233625
chr9:36529132-36529532	-2.8472	-0.257778	20.8228	5.03804e-06	0.0233625
chr17:80757511-80757911	-1.32237	1.52057	20.8115	5.06783e-06	0.0233625
chr12:57599259-57599659	-1.44518	1.06653	20.7423	5.2543e-06	0.0240707
chr18:71751850-71752250	-3.06122	0.00772653	20.6905	5.39839e-06	0.0245772
chr18:76541337-76541737	-1.14776	1.70352	20.65	5.51385e-06	0.0247436
chr7:108626876-108627276	-2.52902	-0.0517709	20.6486	5.51784e-06	0.0247436
chr2:1592299-1592699	-1.79829	0.736082	20.6422	5.5362e-06	0.0247436
chr9:8437276-8437676	-1.99536	0.576829	20.5995	5.66111e-06	0.0251485
chr14:52237058-52237458	-1.8164	0.756005	20.5442	5.82712e-06	0.02573
chr2:173115488-173115888	-2.70746	-0.101448	20.4954	5.97749e-06	0.0262359
chr2:226447270-226447670	-1.80236	0.616443	20.4664	6.06869e-06	0.0262587
chr19:38016396-38016796	2.71213	0.341638	20.4606	6.08724e-06	0.0262587
chr1:10719909-10720666	-1.09777	1.9137	20.4597	6.09014e-06	0.0262587
chr2:13149380-13149780	-3.96972	-0.0785835	20.4314	6.18061e-06	0.0264929
chr7:22796478-22796878	-2.48473	0.119782	20.4177	6.22514e-06	0.0265286
chr2:240658074-240658474	-1.36265	1.27808	20.378	6.35548e-06	0.0266496
chr2:61517413-61517813	-2.94368	0.20779	20.3702	6.38149e-06	0.0266496
chr9:119845745-119846145	-1.55828	0.985586	20.3697	6.38317e-06	0.0266496
chr12:117132112-117132512	1.77595	1.32149	20.3639	6.40276e-06	0.0266496
chr15:74117965-74118365	4.42107	-0.309399	20.3542	6.4353e-06	0.0266496
chr12:131941080-131941480	-1.15287	1.75788	20.3337	6.50436e-06	0.0267529
chr1:27189779-27190179	-1.08495	1.74575	20.3253	6.53325e-06	0.0267529
chr18:75617940-75618340	-1.24391	1.88125	20.3051	6.60236e-06	0.0268857
chr8:17060800-17061200	3.54083	-0.0631787	20.2741	6.71017e-06	0.0270496
chr8:22205540-22205940	2.59125	0.302395	20.2724	6.71642e-06	0.0270496
chr22:18999031-18999431	2.84828	0.0406119	20.2464	6.80813e-06	0.0271877
chr2:32668613-32669013	-2.89597	0.174511	20.2141	6.92398e-06	0.0271877
chr1:108374795-108375195	-3.26135	0.0688774	20.1989	6.97924e-06	0.0271877
chr4:190551793-190552193	-1.85452	1.25143	20.1979	6.98306e-06	0.0271877
chr19:3767151-3767551	-1.43161	1.04903	20.1933	6.99963e-06	0.0271877
chr19:4557053-4557766	-1.28965	1.72258	20.1846	7.03162e-06	0.0271877
chr10:5801871-5802271	-1.96893	1.19917	20.171	7.08195e-06	0.0271877
chr6:151315400-151315800	-2.2532	0.453857	20.1703	7.08453e-06	0.0271877
chr2:38943920-38944320	2.77431	0.0226804	20.1393	7.2001e-06	0.0274873
chr17:59821119-59821519	2.83279	0.0580196	20.0863	7.40264e-06	0.0279268
chr16:68269125-68269525	-1.51287	0.80242	20.0793	7.42952e-06	0.0279268
chr11:2827656-2828056	-1.39631	1.23058	20.0692	7.46905e-06	0.0279321
chr1:10166270-10166670	-1.47624	1.2635	20.0474	7.55479e-06	0.0280614
chr11:14782483-14782883	-2.77086	-0.0127158	20.0324	7.61422e-06	0.0280614
chr21:41751117-41751517	-2.2392	0.267287	20.0313	7.61847e-06	0.0280614
chr19:13980428-13980828	-1.33417	1.32989	20.0144	7.68628e-06	0.0281696
chr10:24973653-24974053	2.62553	0.383501	19.982	7.8175e-06	0.028508
chr2:69049331-69049731	1.43163	1.55179	19.9707	7.86368e-06	0.0285344
chr16:68461029-68461429	3.7694	-0.246854	19.9404	7.98954e-06	0.0286201
chr10:77495489-77495889	-1.61898	1.50989	19.9215	8.06877e-06	0.0286201
chr2:318538-318938	-1.24736	1.33971	19.9178	8.08422e-06	0.0286201
chr19:49183943-49184343	-1.45514	1.08432	19.9152	8.09534e-06	0.0286201
chr6:168621913-168622313	-2.10226	0.664265	19.912	8.10886e-06	0.0286201
chr6:141597148-141597548	-2.9467	-0.0208558	19.9045	8.14091e-06	0.0286201
chr12:4170937-4171337	-2.0174	0.914282	19.8999	8.16061e-06	0.0286201
chr20:61923486-61923886	-1.44627	1.23418	19.8792	8.24925e-06	0.0287232
chr13:41750332-41750732	-2.72135	-0.406464	19.8748	8.26838e-06	0.0287232
chr5:142207237-142207637	-2.56627	0.0763699	19.854	8.35869e-06	0.0287975
chr20:26189743-26190143	-2.60383	2.08788	19.8357	8.4393e-06	0.0287975
chr15:27516288-27516688	-1.27635	1.23916	19.8324	8.45381e-06	0.0287975
chr9:81841717-81842117	-3.59409	0.0815504	19.8306	8.46184e-06	0.0287975
chr4:2733751-2734151	-1.08285	1.7225	19.8251	8.48621e-06	0.0287975
chr15:89807192-89807592	-2.3642	0.340421	19.7943	8.62396e-06	0.0291253
chr20:20376823-20377223	-1.47991	1.20542	19.7858	8.66228e-06	0.0291253
chr5:139384992-139385392	-2.14346	0.277591	19.7607	8.7768e-06	0.0293027
chr17:79381778-79382178	-1.6204	0.627654	19.7568	8.795e-06	0.0293027
chr22:46354730-46355504	-1.0929	2.01741	19.7461	8.84433e-06	0.0293337
chr14:97647086-97647486	-1.13791	1.8846	19.7076	9.02434e-06	0.0296128
chr18:75662139-75662539	-2.52036	0.411703	19.7029	9.0465e-06	0.0296128
chr7:57128281-57128681	-2.76585	-0.664718	19.7022	9.04967e-06	0.0296128
chr16:10254346-10254746	-1.58676	0.872578	19.6318	9.38922e-06	0.0305873
chr15:36566372-36566772	-3.30641	-0.0389754	19.6213	9.44132e-06	0.0306209
chr13:114478214-114478614	-1.30374	1.12285	19.5796	9.64942e-06	0.0309183
chr5:18367886-18368286	-2.20701	0.57357	19.5787	9.65388e-06	0.0309183
chr20:56234558-56234958	-1.04495	1.79153	19.5774	9.66053e-06	0.0309183
chr6:147492851-147493251	-2.79357	0.180217	19.5659	9.71866e-06	0.0309183
chr2:74180272-74180672	3.98242	0.119226	19.561	9.74392e-06	0.0309183
chr3:154436906-154437306	3.19992	-0.260647	19.5237	9.93572e-06	0.030928
chr11:6600165-6600565	4.15188	-0.298912	19.5232	9.93848e-06	0.030928
chr20:58479161-58479561	-3.35436	-0.134431	19.5203	9.95369e-06	0.030928
chr6:160784034-160784434	-1.50833	1.01982	19.5055	1.0031e-05	0.030928
chr14:65475985-65476385	-2.03839	0.710245	19.5054	1.00316e-05	0.030928
chr4:117780295-117780695	-2.09649	0.739284	19.5048	1.00345e-05	0.030928
chr13:52717397-52717797	-2.55786	0.354041	19.4882	1.01222e-05	0.030928
chr2:73884712-73885112	-1.83703	1.13398	19.4848	1.01405e-05	0.030928
chr3:47978232-47978632	-2.42629	-0.313816	19.4803	1.01641e-05	0.030928
chr5:35779039-35779439	-3.02269	0.26699	19.4794	1.01689e-05	0.030928
chr15:39506335-39506735	-2.06815	0.689942	19.4605	1.02703e-05	0.0310894
chr19:36046329-36046729	-1.64547	0.972197	19.45	1.03266e-05	0.0310894
chr12:95701062-95701462	-2.6337	-0.33367	19.4437	1.0361e-05	0.0310894
chr7:66148013-66148413	2.08061	0.499521	19.438	1.03916e-05	0.0310894
chr17:6593978-6594378	-1.5319	0.777488	19.4124	1.05318e-05	0.0313808
chr7:47685569-47685969	2.46403	0.617777	19.4041	1.05778e-05	0.0313902
chr3:114960092-114960492	-2.80081	0.158406	19.3957	1.06247e-05	0.0314021
chr8:143746832-143747232	-1.17681	1.4618	19.3836	1.0692e-05	0.0314479
chr14:90097741-90098141	3.96946	-0.261086	19.3776	1.0726e-05	0.0314479
chr6:10078968-10079368	-2.98423	0.164039	19.3566	1.08445e-05	0.0316686
chr1:108013713-108014113	-2.48413	0.191579	19.3461	1.09044e-05	0.0317173
chr16:73951411-73951811	2.72161	0.448567	19.3308	1.09917e-05	0.0318448
chr8:60436536-60436936	-2.34691	0.14917	19.3065	1.11325e-05	0.0321039
chr4:62629723-62630123	3.94473	-0.468233	19.28	1.12883e-05	0.0322521
chr2:162257653-162258053	-1.97943	0.743531	19.2766	1.13083e-05	0.0322521
chr10:134913646-134914046	-1.78632	1.01018	19.2658	1.13724e-05	0.0322786
chr12:92875387-92875787	-2.48539	-0.000382671	19.2577	1.14207e-05	0.0322786
chr3:142657281-142657681	2.1302	0.899246	19.2529	1.14497e-05	0.0322786
chr20:56169064-56169464	-1.41834	1.00273	19.2396	1.15295e-05	0.032379
chr17:3656492-3656892	-1.43001	1.54926	19.2164	1.16704e-05	0.0326498
chr20:43819644-43820044	-2.36759	0.577409	19.1998	1.17726e-05	0.0326944
chr1:73340205-73340605	2.73623	0.0874981	19.1993	1.17756e-05	0.0326944
chr10:62242570-62242970	-2.96187	0.32782	19.19	1.18332e-05	0.0327305
chr10:14458364-14458764	-1.80108	0.767586	19.142	1.21348e-05	0.0334384
chr14:105183999-105184399	-1.18776	1.31327	19.1311	1.22038e-05	0.0335027
chr12:29448065-29448465	3.11201	-0.230014	19.1098	1.23408e-05	0.0337523
chr2:143965974-143966374	-3.14011	-0.0541509	19.0591	1.26733e-05	0.0344186
chr1:27874422-27874822	-1.74736	1.10285	19.0563	1.26915e-05	0.0344186
chr4:115033124-115033524	2.33212	0.504518	19.0513	1.27253e-05	0.0344186
chr12:116241746-116242146	3.23891	-0.232914	19.0392	1.28059e-05	0.0345092
chr5:93715624-93716024	2.32208	0.29249	19.0151	1.2969e-05	0.034692
chr14:65966879-65967279	-2.23647	0.185252	19.013	1.29829e-05	0.034692
chr8:102675378-102675778	3.9161	-0.207547	19.0066	1.30266e-05	0.034692
chr13:113497213-113497613	-1.09771	1.63447	18.9958	1.31007e-05	0.034692
chr19:35843080-35843480	-1.46341	0.976016	18.9944	1.31103e-05	0.034692
chr11:56057882-56058282	-1.64316	1.3595	18.9647	1.3316e-05	0.0351095
chr16:48208749-48209547	-1.02661	1.99876	18.9307	1.35555e-05	0.0355328
chr10:17113783-17114183	-2.56393	0.28662	18.9246	1.35986e-05	0.0355328
chr14:21899880-21900280	-2.893	0.220774	18.9213	1.3622e-05	0.0355328
chr7:954754-955154	-1.39612	1.0166	18.8709	1.39873e-05	0.0362279
chr12:82527592-82527992	-3.47547	-0.117328	18.8575	1.40857e-05	0.0363541
chr2:91779883-91780283	2.04082	1.65231	18.8496	1.41444e-05	0.0363776
chr3:84570561-84570961	-2.78997	0.0611318	18.8418	1.4202e-05	0.0363981
chr19:58551378-58552057	-1.04739	1.86933	18.8344	1.42575e-05	0.0364129
chr2:204998516-204998916	-1.68	0.940032	18.8002	1.45152e-05	0.0366899
chr3:29597620-29598020	3.08754	0.245597	18.7983	1.45294e-05	0.0366899
chr9:75779874-75780274	-2.84857	0.113694	18.7853	1.46288e-05	0.0366899
chr14:73119904-73120304	1.57683	1.12442	18.7841	1.46386e-05	0.0366899
chr1:71928884-71929284	-2.16839	0.320458	18.7715	1.47354e-05	0.0366899
chr16:57654237-57654637	-1.7444	0.518227	18.7706	1.47425e-05	0.0366899
chr8:100488601-100489001	-1.63799	1.13392	18.7689	1.47557e-05	0.0366899
chr3:157180038-157180438	-2.82904	0.319671	18.7675	1.47664e-05	0.0366899
chr11:840258-840658	-1.36069	1.46787	18.7607	1.48187e-05	0.0366955
chr10:42644915-42645315	-1.80832	1.07962	18.7065	1.52463e-05	0.0371966
chr4:162040184-162040584	-3.1824	0.00440876	18.7063	1.52476e-05	0.0371966
chr6:32452050-32452450	-1.9788	0.23212	18.7005	1.52945e-05	0.0371966
chr4:8588567-8588967	-1.3301	1.05762	18.7002	1.52968e-05	0.0371966
chr2:95731942-95732342	-1.64192	0.914031	18.6946	1.53413e-05	0.0371966
chr1:162515838-162516238	2.46411	0.178941	18.6914	1.5367e-05	0.0371966
chr21:24702957-24703749	-1.35878	1.35759	18.6885	1.53905e-05	0.0371966
chr2:230527968-230528368	-1.81961	0.641659	18.6816	1.5447e-05	0.0371966
chr10:7566948-7567348	1.63629	1.12671	18.6778	1.54778e-05	0.0371966
chr2:11419717-11420117	-2.73036	0.0499003	18.6556	1.56587e-05	0.0375083
chr2:161104497-161104897	-3.27937	0.15776	18.64	1.57874e-05	0.0376935
chr12:63005736-63006136	-3.26903	0.182857	18.6096	1.60411e-05	0.0381749
chr2:71712365-71712765	2.89477	0.123683	18.5638	1.6431e-05	0.0389763
chr5:151522107-151522507	1.79086	1.00326	18.5553	1.65046e-05	0.0390246
chr18:37893170-37893570	-1.8186	1.4012	18.5452	1.65918e-05	0.0391047
chr9:137958979-137959379	-2.07555	0.500482	18.5346	1.66844e-05	0.0391967
chr2:84029819-84030219	-1.78457	0.923021	18.5283	1.67397e-05	0.039201
chr9:137329782-137330182	-1.68598	0.884279	18.5207	1.68065e-05	0.0392322
chr10:32358683-32359083	2.76992	0.0169765	18.5057	1.69397e-05	0.0393433
chr1:27991915-27992315	1.53627	1.35783	18.5033	1.69614e-05	0.0393433
chr12:108083057-108083457	2.93916	-0.0624942	18.4645	1.73099e-05	0.0400249
chr3:138532360-138532760	2.7714	0.187624	18.4303	1.76238e-05	0.0405611
chr13:102760554-102760954	-2.73018	0.369522	18.4138	1.77767e-05	0.0405611
chr18:73738260-73738660	-1.81123	0.68046	18.4083	1.78284e-05	0.0405611
chr12:52308049-52308449	-1.31859	1.10923	18.407	1.78398e-05	0.0405611
chr3:79708541-79708941	-2.11895	0.832038	18.407	1.78402e-05	0.0405611
chr7:37252835-37253235	-2.60684	0.107118	18.4034	1.78738e-05	0.0405611
chr10:72324047-72324447	-1.38958	0.837519	18.3914	1.79869e-05	0.0406223
chr22:43454760-43455553	-1.01528	2.0596	18.3888	1.80116e-05	0.0406223
chr6:30569893-30570293	-1.44176	0.907556	18.3734	1.81571e-05	0.0407892
chr12:51478875-51479275	3.34713	0.0689925	18.3693	1.8197e-05	0.0407892
chr18:68974751-68975151	-2.0683	0.587899	18.359	1.82956e-05	0.0408853
chr2:211401095-211401495	2.63696	0.097912	18.3456	1.84247e-05	0.0409537
chr2:44279538-44279938	-1.38438	1.48607	18.3442	1.84379e-05	0.0409537
chr1:218112673-218113073	-2.11168	0.363889	18.3195	1.86782e-05	0.041362
chr16:89209258-89209658	-1.01427	1.96443	18.2808	1.90618e-05	0.0419048
chr1:217094483-217094883	-1.36729	1.3043	18.2675	1.91956e-05	0.0419048
chr2:154079138-154079538	-1.57577	0.536212	18.2648	1.92222e-05	0.0419048
chr5:150110790-150111190	2.27561	0.745873	18.2636	1.92346e-05	0.0419048
chr3:31925058-31925458	2.95307	-0.0190612	18.2608	1.92635e-05	0.0419048
chr8:143497617-143498017	-2.02378	0.072349	18.2605	1.92664e-05	0.0419048
chr3:197090319-197090719	-2.36287	2.43998	18.2441	1.94327e-05	0.041993
chr4:186479821-186480221	-3.75506	-0.86163	18.235	1.95259e-05	0.041993
chr2:209225470-209225870	-1.02377	1.70907	18.2319	1.95573e-05	0.041993
chr17:65698221-65698621	2.4399	0.270806	18.2234	1.96447e-05	0.041993
chr3:12871345-12871745	1.77615	0.789389	18.2215	1.96646e-05	0.041993
chr3:137172205-137172605	-2.55727	0.199777	18.2096	1.97875e-05	0.041993
chr14:76964622-76965022	-1.47673	0.730607	18.2095	1.97884e-05	0.041993
chr22:30727674-30728074	3.60859	-0.451718	18.205	1.98353e-05	0.041993
chr1:188445072-188445472	-2.62624	-0.0876542	18.1955	1.99352e-05	0.041993
chr7:141862481-141862881	-4.41239	-0.414857	18.1874	2.002e-05	0.041993
chr9:135874557-135874957	-1.54425	0.865983	18.1819	2.00776e-05	0.041993
chr3:23377944-23378344	-2.34466	0.395432	18.1796	2.01016e-05	0.041993
chr15:71210943-71211343	-1.76559	0.746325	18.177	2.01293e-05	0.041993
chr2:238280535-238280935	-1.02031	2.03419	18.1746	2.01547e-05	0.041993
chr4:68762442-68762842	-2.58937	-0.574619	18.1721	2.01809e-05	0.041993
chr19:15302277-15302677	-1.30496	1.51648	18.1653	2.02533e-05	0.041993
chr10:134238988-134239388	-1.24272	1.43719	18.1581	2.03298e-05	0.041993
chr11:110004796-110005196	-2.20276	0.806768	18.1574	2.03381e-05	0.041993
chr11:94554694-94555094	-1.29479	1.06727	18.1504	2.04125e-05	0.0420281
chr6:55971691-55972091	2.99379	0.207004	18.137	2.05571e-05	0.0421106
chr4:116099067-116099467	2.50425	0.448101	18.1332	2.05974e-05	0.0421106
chr1:27888656-27889056	-1.36521	0.947436	18.1307	2.06249e-05	0.0421106
chr18:69238223-69238623	-2.92125	-0.00854556	18.1122	2.08258e-05	0.0424028
chr2:58620510-58620910	3.03392	-0.10354	18.1068	2.08851e-05	0.0424056
chr13:112197858-112198258	-4.97436	-1.19848	18.0875	2.1098e-05	0.0425572
chr5:158499540-158499940	-1.91293	0.640278	18.0833	2.1145e-05	0.0425572
chr3:101269724-101270124	-1.91604	0.478615	18.0783	2.12004e-05	0.0425572
chr19:990368-990768	-1.55566	1.41908	18.0776	2.12078e-05	0.0425572
chr5:176793870-176794270	-1.99132	0.368928	18.0738	2.125e-05	0.0425572
chr6:158492512-158492912	-1.04482	1.68643	18.0586	2.14211e-05	0.042622
chr9:140437192-140437592	-1.12372	1.44094	18.0563	2.14468e-05	0.042622
chr16:74400676-74401076	-1.9005	0.226959	18.0445	2.15796e-05	0.042622
chr18:23929922-23930322	-3.02788	-0.138894	18.0399	2.16321e-05	0.042622
chr8:8710782-8711182	1.82119	0.88774	18.0342	2.16977e-05	0.042622
chr5:176764019-176764682	-1.57326	0.856286	18.0341	2.16978e-05	0.042622
chr11:23426750-23427150	-1.37998	1.29262	18.0253	2.17994e-05	0.042622
chr8:59756537-59756937	-2.52323	0.326844	18.0248	2.18045e-05	0.042622
chr19:40362550-40363306	-1.11449	1.58353	18.0194	2.18665e-05	0.042622
chr11:123648791-123649191	3.54704	-0.430457	18.018	2.18828e-05	0.042622
chr8:132957979-132958379	-1.98162	0.461563	18.007	2.20089e-05	0.042622
chr6:154781777-154782177	-1.07389	1.83097	17.9982	2.21115e-05	0.042622
chr7:151077060-151077460	-1.08964	1.81568	17.9977	2.21177e-05	0.042622
chr13:100382047-100382447	-1.70644	0.70491	17.995	2.21487e-05	0.042622
chr8:139095619-139096019	2.42119	0.608483	17.9926	2.21764e-05	0.042622
chr17:77931167-77931567	-1.35823	1.71977	17.9854	2.22609e-05	0.042622
chr7:76999306-76999706	2.86676	0.0308637	17.9845	2.22709e-05	0.042622
chr13:40020616-40021016	-2.44848	0.479343	17.9545	2.26246e-05	0.0431274
chr9:28948699-28949099	-1.77366	0.978501	17.9455	2.27323e-05	0.0431274
chr6:30793470-30793870	-2.53099	0.160723	17.9368	2.28358e-05	0.0431274
chr6:24723903-24724303	-1.69907	0.752571	17.9362	2.28433e-05	0.0431274
chr11:46726740-46727140	-1.64381	0.525488	17.9358	2.28486e-05	0.0431274
chr7:29791242-29791642	-2.42397	0.0499549	17.9262	2.29643e-05	0.0431274
chr2:25469753-25470153	-1.48982	1.5633	17.9207	2.30302e-05	0.0431274
chr2:123622561-123622961	-1.97432	0.738076	17.9164	2.30822e-05	0.0431274
chr17:78069389-78069789	-1.30793	0.993009	17.9072	2.31941e-05	0.0431274
chr4:156159894-156160294	-3.10111	-0.044382	17.8999	2.32831e-05	0.0431274
chr21:31792058-31792458	-1.84516	0.610551	17.8997	2.32862e-05	0.0431274
chr19:42914395-42914795	-1.54678	0.705588	17.8948	2.33454e-05	0.0431274
chr16:601208-601608	-1.57973	0.589021	17.8946	2.33479e-05	0.0431274
chr19:33412014-33412414	-1.71361	0.755141	17.8937	2.33587e-05	0.0431274
chr8:79540746-79541146	-1.85903	0.539047	17.8579	2.38033e-05	0.0436287
chr2:115658866-115659266	3.69218	-0.398952	17.8458	2.39551e-05	0.0436287
chr17:71419443-71419843	-1.11701	1.81898	17.8412	2.40124e-05	0.0436287
chr5:71713355-71713755	-1.51453	1.21143	17.8408	2.40174e-05	0.0436287
chr8:94562188-94562588	-2.18678	0.298032	17.8394	2.40359e-05	0.0436287
chr6:162161437-162161837	-1.72918	0.911629	17.836	2.40784e-05	0.0436287
chr12:131588604-131589004	-1.0042	1.74514	17.8347	2.40945e-05	0.0436287
chr1:67890497-67890897	1.85115	1.20385	17.8316	2.41347e-05	0.0436287
chr11:79793715-79794115	-2.58456	0.150723	17.8291	2.41659e-05	0.0436287
chr20:15819837-15820237	-1.5739	0.901664	17.812	2.43844e-05	0.0439149
chr5:68834023-68834423	-3.01823	-0.448932	17.802	2.45131e-05	0.0440385
chr11:2874702-2875102	-1.51942	0.997229	17.7866	2.47114e-05	0.0441811
chr16:51900979-51901379	-2.02461	0.68215	17.7865	2.4713e-05	0.0441811
chr19:1065608-1066008	-1.23808	1.27578	17.7699	2.4929e-05	0.0444589
chr20:45795483-45795883	-1.2701	1.42595	17.7638	2.50101e-05	0.0444951
chr10:1308679-1309079	-1.21617	1.31212	17.7577	2.50903e-05	0.0445298
chr13:104250629-104251029	-2.26114	0.499692	17.7385	2.5345e-05	0.0448032
chr18:50011588-50011988	-2.56659	0.0895979	17.7334	2.54123e-05	0.0448032
chr20:24237910-24238310	-1.55122	1.16936	17.7323	2.54277e-05	0.0448032
chr12:22125014-22125414	-2.9356	-0.0974723	17.7261	2.55103e-05	0.0448409
chr3:68466272-68466672	-1.35443	1.31677	17.7211	2.55773e-05	0.044851
chr13:53983200-53983600	-1.35987	0.971719	17.7163	2.56418e-05	0.044857
chr15:41903304-41903704	-1.98894	0.296092	17.6886	2.60178e-05	0.0454063
chr13:64318862-64319262	-4.64612	-1.31844	17.674	2.62182e-05	0.045504
chr12:125456467-125456867	-1.12324	1.59224	17.6698	2.62765e-05	0.045504
chr16:30877144-30877544	2.22153	0.867125	17.6674	2.63097e-05	0.045504
chr17:67655870-67656270	-2.67689	0.127916	17.6621	2.63838e-05	0.045504
chr16:15254411-15254811	6.11959	-1.25679	17.662	2.63842e-05	0.045504
chr20:4983799-4984199	-1.85764	0.271322	17.6565	2.64605e-05	0.0455285
chr4:139100345-139100745	-1.96284	0.681941	17.6346	2.67676e-05	0.045949
chr15:82012813-82013213	-2.35113	0.574043	17.6261	2.68866e-05	0.046036
chr3:13674151-13674551	-1.75528	0.778325	17.6221	2.69439e-05	0.046036
chr4:130194762-130195162	2.56242	0.545157	17.5846	2.74801e-05	0.0466682
chr15:92711872-92712272	-2.46726	0.208439	17.5835	2.74959e-05	0.0466682
chr2:21225374-21225774	-2.03971	0.502158	17.5827	2.75073e-05	0.0466682
chr20:6454625-6455025	-3.52284	-0.0628105	17.5785	2.75686e-05	0.0466682
chr7:223944-224344	-2.68933	-0.396375	17.557	2.78826e-05	0.0469828
chr13:24882421-24882821	-2.05109	0.276642	17.551	2.79699e-05	0.0470218
chr15:79296114-79296514	-1.26476	1.44277	17.5144	2.85134e-05	0.0477735
chr2:193765603-193766003	-3.22447	-0.067543	17.5122	2.85474e-05	0.0477735
chr16:12529956-12530356	-1.10268	1.97726	17.5002	2.87279e-05	0.0477866
chr16:58030446-58031214	-1.41445	1.56052	17.4966	2.87819e-05	0.0477866
chr15:58241958-58242358	-1.71137	0.654904	17.4945	2.88146e-05	0.0477866
chr10:106363806-106364206	-2.4452	-0.156043	17.4944	2.8816e-05	0.0477866
chr6:30587385-30587785	1.26916	1.861	17.4797	2.90385e-05	0.047991
chr10:80200690-80201090	-2.12185	0.378724	17.4757	2.91009e-05	0.047991
chr3:125915872-125916272	-3.29279	-0.270225	17.4734	2.91357e-05	0.047991
chr13:59579889-59580289	-2.51601	-0.0266529	17.4673	2.92288e-05	0.0480252
chr7:158766890-158767290	-1.81363	0.622731	17.4603	2.93368e-05	0.0480252
chr15:101199226-101199626	-1.36363	0.858448	17.4593	2.9353e-05	0.0480252
chr10:65542785-65543185	-3.50592	-0.144443	17.4457	2.95631e-05	0.0480794
chr16:1005488-1005888	-1.10916	1.80378	17.4456	2.95655e-05	0.0480794
chr11:61897653-61898053	-1.00527	1.7051	17.4328	2.97646e-05	0.0480794
chr16:80384352-80384752	2.90588	0.0111927	17.4322	2.97746e-05	0.0480794
chr2:196498763-196499163	-2.26195	0.316737	17.432	2.97772e-05	0.0480794
chr11:78221817-78222217	-2.67705	0.0713114	17.4261	2.98691e-05	0.0480794
chr17:1202526-1202926	-1.07859	1.49115	17.4243	2.98986e-05	0.0480794
chr6:147447795-147448195	-2.50459	0.0127554	17.4235	2.99109e-05	0.0480794
chr11:113406652-113407052	-2.55949	-0.38361	17.4179	2.99981e-05	0.0481141
chr18:77349060-77349460	-1.12112	1.71807	17.3993	3.02938e-05	0.0484822
chr11:118361664-118362064	-2.18717	0.240983	17.393	3.0394e-05	0.0485367
chr21:30287596-30287996	-2.19914	0.337148	17.3878	3.04772e-05	0.0485637
chr22:47065634-47066327	-1.12228	1.51521	17.3698	3.07676e-05	0.0489201
chr2:131520383-131520783	-1.46705	1.01067	17.3592	3.09403e-05	0.0490881
chr11:64206390-64206790	-1.1812	1.33738	17.351	3.10738e-05	0.0490954
chr16:1510984-1511384	-1.34651	1.13576	17.3507	3.10788e-05	0.0490954
chr5:637873-638273	-1.00942	1.95409	17.342	3.12207e-05	0.0492135
chr2:18765729-18766129	-1.94163	0.200726	17.3052	3.18314e-05	0.0499612
chr8:111193904-111194304	2.80445	-0.0279826	17.3007	3.19074e-05	0.0499735
