# Supplementary material for: Integrative analysis reveals novel associations between DNA methylation and the serum metabolome of adolescents with type 2 diabetes: A cross-sectional study
Source: Front Endocrinol (Lausanne). 2022 Oct 10;13:934706. doi: 10.3389/fendo.2022.934706 (PMC9593237; doi:10.3389/fendo.2022.934706)
Supplement: Supplementary Table 2 — Data integration correlation values. The table contains the correlation values obtained from the DMR and five metabolites integration. The green colored values show the negative correlation and red values show the positive correlation. [file Table_2.xlsx]

## Sheet: Sheet1
Glucose					Leucine					palmitoylcholine					gamma,glutamylisoleucine					sphingomyelin
row	column	cor	p		row	column	cor	p		row	column	cor	p		row	column	cor	p		row	column	cor	p
FRG2	glucose	-0.567368	0.00202608		EFCAB4A	leucine	-0.405163	0.0360346		FRG2	palmitoylcholine	0.467377	0.0139681		FRG2	gamma,glutamylisoleucine	0.526958	0.0047408		FRG2	sphingomyelin	0.386538	0.0464096
EFCAB4A	glucose	-0.550818	0.00290674		USF2	leucine	-0.466011	0.014288		RPS6KB2	palmitoylcholine	0.380923	0.0499608		EFCAB4A	gamma,glutamylisoleucine	0.558436	0.00246746
RPS6KB2	glucose	-0.555514	0.0026287		C8G	leucine	-0.462504	0.0151375		ECSIT	palmitoylcholine	0.382351	0.0490383		RPS6KB2	gamma,glutamylisoleucine	0.526798	0.00475581
FAM195B	glucose	-0.561782	0.00229332		RNPEPL1	leucine	-0.388784	0.0450456		N6AMT2	palmitoylcholine	-0.461865	0.0152968		FAM195B	gamma,glutamylisoleucine	0.584875	0.00135442
USF2	glucose	-0.551392	0.00287145		ARSA	leucine	-0.4194	0.0294298		EPN3	palmitoylcholine	0.396681	0.0405018		USF2	gamma,glutamylisoleucine	0.519639	0.00547046
C8G	glucose	-0.553004	0.00277434		TCIRG1	leucine	-0.435436	0.0231981		ARSA	palmitoylcholine	0.385375	0.047128		C8G	gamma,glutamylisoleucine	0.490352	0.00941374
PCDHA1	glucose	-0.50042	0.00785219		FFAR1	leucine	-0.389844	0.0444133		COL20A1	palmitoylcholine	0.381652	0.0494881		PCDHA1	gamma,glutamylisoleucine	0.442068	0.0209571
EMILIN3	glucose	-0.5848	0.00135683							OR8H1	palmitoylcholine	0.573207	0.0017758		EMILIN3	gamma,glutamylisoleucine	0.509513	0.00663488
RNPEPL1	glucose	-0.56851	0.00197488							POLR2L	palmitoylcholine	0.388455	0.0452436		RNPEPL1	gamma,glutamylisoleucine	0.479745	0.0113316
ECSIT	glucose	-0.544452	0.00332351							HMHA1	palmitoylcholine	0.415424	0.0311675		ECSIT	gamma,glutamylisoleucine	0.649154	0.000248918
N6AMT2	glucose	0.437633	0.0224349							glucose	palmitoylcholine	-0.684721	8.15987e-05		N6AMT2	gamma,glutamylisoleucine	-0.437474	0.0224897
EPN3	glucose	-0.561652	0.00229988												EPN3	gamma,glutamylisoleucine	0.515252	0.00595165
ARSA	glucose	-0.592744	0.00112177												ARSA	gamma,glutamylisoleucine	0.464745	0.0145901
SORBS3	glucose	-0.483361	0.0106442												SORBS3	gamma,glutamylisoleucine	0.591032	0.00116921
TCIRG1	glucose	-0.596025	0.00103553												TCIRG1	gamma,glutamylisoleucine	0.424964	0.0271307
SFN	glucose	-0.524935	0.00493367												SFN	gamma,glutamylisoleucine	0.547771	0.00310023
MRPL54	glucose	-0.509695	0.00661222												MRPL54	gamma,glutamylisoleucine	0.47367	0.0125694
SEMA6B	glucose	-0.620204	0.000558727												SEMA6B	gamma,glutamylisoleucine	0.65736	0.000194919
ESRP2	glucose	-0.506536	0.00701453												ESRP2	gamma,glutamylisoleucine	0.498455	0.00813867
COL20A1	glucose	-0.537929	0.00380255												COL20A1	gamma,glutamylisoleucine	0.406181	0.0355265
FFAR1	glucose	-0.454815	0.0171463												FFAR1	gamma,glutamylisoleucine	0.444539	0.0201688
OR8H1	glucose	-0.383943	0.0480252												CHD8	gamma,glutamylisoleucine	-0.41887	0.029657
POLR2L	glucose	-0.57341	0.00176759												POLR2L	gamma,glutamylisoleucine	0.542715	0.00344573
CSRNP2	glucose	0.483222	0.0106701												CSRNP2	gamma,glutamylisoleucine	-0.541258	0.00355121
ARHGAP1	glucose	-0.546453	0.00318736												C6orf62	gamma,glutamylisoleucine	-0.465862	0.0143234
HMHA1	glucose	-0.555469	0.00263123												ARHGAP1	gamma,glutamylisoleucine	0.633815	0.000385912
C1QTNF9	glucose	-0.491779	0.00917776												HMHA1	gamma,glutamylisoleucine	0.526692	0.00476582
USB1	glucose	-0.531648	0.00431811												C1QTNF9	gamma,glutamylisoleucine	0.448577	0.0189329
NT5C1B	glucose	-0.580821	0.0014898												USB1	gamma,glutamylisoleucine	0.539302	0.00369712
															NT5C1B	gamma,glutamylisoleucine	0.543	0.00342541
